# Supplementary material for: Primary hepatic osteosarcoma: a case report and literature review
Source: Front Oncol. 2025 Dec 17;15:1669395. doi: 10.3389/fonc.2025.1669395 (PMC12753456; doi:10.3389/fonc.2025.1669395)
Supplement: Supplementary file 1 [file Table1.xlsx]

## Sheet: Sheet1
Author	Age	Sex	symptoms	Physical Examination	location	size	AST	ALT	ALP	AFP	TM	Hepatitis	Cirrhosis	CT Scan	calcification	Ki67	other	Definitive Treatment	survival	Tp53/Kras
Maynard	61	Male	abdominal pain	hepatomegaly	Right	＞10cm	elevated	NA	elevated	NA		NA	Y	NA	NA	NA		autopsy	Died within 3 weeks of presentation
Sumiyoshi	52	Male	others	hepatomegaly	Right	Intrahepatic	elevated	Normal	elevated	NA		NA	Y	NA	NA	NA		autopsy	Died around 7 weeks after presentation
von Hochstette	71	Male	abdominal pain	abdominal mass	Left	＞10cm	NA	NA	elevated	NA		NA	Normal	CT	NA	NA		surgery resect	Recurred 7 weeks post-op, died 2 months post-op
Craig	73	Male	NA	NA	NA	NA	NA	NA	NA	NA		NA	NA	NA	NA	NA		NA	NA
Liony	75	Male	NA	NA	NA	NA	NA	NA	NA	NA		HBV	Y	NA	NA	NA		NA	Succumbed rapidly after diagnosis
Kitayam	67	Male	abdominal mass	hepatomegaly	Right	<10cm	normal	normal	Normal	Normal		HCV	Y	CT	Y	NA	vimentin	TAC	dead
Govender	72	Male	abdominal pain	hepatomegaly	Both	＞10cm	elevated	elevated	elevated	NA		Normal	Normal	NA	NA	NA		autopsy	Died 4 months after onset
Boldt	72	Male	abdominal pain	NA	Right	＞10cm	elevated	elevated	elevated	Normal		Normal	Normal	CT	Y	0.3		autopsy	Died 1 week after onset
Krishnamurthy	45	Male	abdominal pain	NA	Right	＞10cm	normal	normal	elevated	Normal		Normal	Normal	CT	Y			Hepatic trisegmentectomy + diaphragm resection + colectomy	NA
Nawabi	19	Female	abdominal pain	abdominal mass	Left	＞10cm	NA	NA	elevated	elevated		Normal	Normal	CT	Y	0.8	vimentin	Extended left hepatectomy + colectomy + adjuvant chemotherapy	alive 36month
Park	60	Female	others	NA	Right	＞10cm	Normal	Normal	elevated	Normal		Normal	Normal	CT	Y		vimentin	right hemi-hepatectomy+partial resection of the parietal peritoneum of the anterior abdominal wall and diaphragm	Died 2 months post-op
Jiang	47	Male	abdominal pain	NA	Right	＞10cm	NA	NA	elevated	NA		HBV	Y	CT	Y	0.3	vimentin	Right hepatectomy	Alive 3 months post-op
Tamang	50	Male	abdominal pain	NA	Right	<10cm	NA	NA	NA	NA		HBV	Y	CT	N		vimentin	PVE	Died 2 months post-op
Husney	54	Male	abdominal pain	hepatomegaly	Right	<10cm	NA	NA	NA	elevated		HCV	NO	CT	N		vimentin	NO	Died shortly after onset
Janaki	61	Male	others	hepatomegaly	NA	<10cm	A	A	NA	NA		NA	Y	CT	Y	0.15	vimentin	NA	NA
Yu L	70	Male	others	NA	Right	<10cm	Normal	Normal	elevated	Normal		N	Normal	CT	Y	0.2	vimentin	Palliative chemotherapy	Died 4 months after treatment
Zhang J	62	Male	abdominal pain	NO	Right	<10cm	NA	NA	elevated	NA		HBV	Y	CT	Y	0.2		Partial hepatectomy + adjuvant chemotherapy	Alive 3 months post-op
Di QY	76	Male	abdominal pain	NA	Right	>10cm	NA	NA	NA	Normal		N	Normal	CT	N	0.3	SATB2	right hemihepatectomy+adjuvant capecitabine monotherapy+TACE	Recurred 48 days post-op, died 3 months post-op
Wagh MS	60	Male	abdominal pain	NA	Right	>10cm	NA	NA	NA	NA		Normal	Normal	CT	N		SATB2	Right hepatectomy with en bloc resection of involved diaphragm+ifosfamide, adriamycin, and cisplatin and cisplatin	Alive 75 days after discharge
Xie Tingting	56	Male	abdominal pain	abdominal mass	Left	>10cm	Normal	Normal	NA	Normal		HBV	NA	CT	Y			surgery resect	Died 3 months post-op
Qian Youwen	54	Female	NA	NA	Right	>10cm	Normal	Normal	Normal	Normal		Normal	Normal	CT	Y	0.5	vimenti+SATB2	Surgery + TACE + Sorafenib	Deceased 8 months post-op	TP53/KRAS
Yang C	61	Female	NA	NA	Right	<10cm	NA	NA	NA	Normal		HBV	Normal	CT	N	0.1	vimenti+SATB2	Surgical resection + chemotherapy + lenvatinib + thymosin	Recurred 7 months post-op, died 8.5 months post-op
Zhou H	79	Male	abdominal pain	hepatomegaly	Right	>10cm	NA	NA	NA	Normal		N	Normal	CT	N	0.3	SATB2 ,CD163	Surgical resection +TACE	Recurred 1.5 months post-op, died 3.5 months post-op
Jiang, L	66	Female	abdominal pain	NA	Right	NA	NA	NA	NA	Normal	CA125(E),CEA/CA19-9/AFP(N)	N	NA	CT	Y	0.6	vimenti+EMA+S100(+)	liver transplantation+chemotherapy	Recurrence 6 month post-op
Liu, Y	65	Male	abdominal bloating and pain	NA	Right	NA	NA	NA	NA	NA	CA199/CA125/(E)AFP/CEA（N）	NA	NA	CT	Y	NA	STAB2(+),CK/AFP(-)	NO	NA
This case	67	Male	abdominal pain	NA	Left	<10cm	Normal	Normal	elevated	Normal	CA125/CA199/CEA(N)	HBV	Y	CT	N	0.9	vimenti+SATB2	Left hepatic lobectomy + TAC + adjuvant chemotherapy + sorafenib	No recurrence 23 months post-op	TP53/KRAS
Note：HBV: Hepatitis B virus; HCV: Hepatitis C virus; TACE：Transcatheter Arterial Chemoembolization; PVE: Portal vein embolization NA：not available

## Sheet: Sheet2
Author	Age	Sex	symptoms	Physical Examination	location	size	AST	ALT	ALP	AFP	Hepatitis	Cirrhosis	CT	calcification	Ki67	other	Definitive Treatment	status	survival	Tp53/Kras
Maynard[7]	61	Male	abdominal pain	hepatomegaly	Right	＞10cm	elevated	NA	elevated	NA	NA	Y	NA	NA	NA		autopsy	1	Died within 3 weeks of presentation
Sumiyoshi[8]	52	Male	others	hepatomegaly	Right	Intrahepatic	elevated	Normal	elevated	NA	NA	Y	NA	NA	NA		autopsy	1	Died around 7 weeks after presentation
von Hochstette[9]	71	Male	abdominal pain	abdominal mass	Left	＞10cm	NA	NA	elevated（normalized postoperative）	NA	NA	Normal	CT	NA	NA		surgery resect	1	Recurred 7 weeks post-op, died 2 months post-op
Craig[10]	73	Male	NA	NA	NA	NA	NA	NA	NA	NA	NA	NA	NA	NA	NA		NA	NA	NA
Liony[11]	75	Male	NA	NA	NA	NA	NA	NA	NA	NA	HBV	Y	NA	NA	NA		NA	1	Succumbed rapidly after diagnosis
Kitayam[12]	67	Male	abdominal mass	hepatomegaly	Right	<10cm	normal liver function	normal liver function	Normal	Normal	HCV	Y	CT	Y	NA	vimentin	TAC	1	dead
Govender[13]	72	Male	abdominal pain	hepatomegaly	Left+Right	＞10cm	elevated	elevated	elevated	NA	Normal	Normal	NA	NA	NA		autopsy	1	Died 4 months after onset
Boldt[14]	72	Male	abdominal pain	NA	Right	＞10cm	elevated	elevated	elevated	Normal	Normal	Normal	CT	Y	0.3		autopsy	1	Died 1 week after onset
Krishnamurthy[15]	45	Male	abdominal pain	NA	Right	＞10cm	normal liver function	normal liver function	elevated	Normal	Normal	Normal	CT	Y			Hepatic trisegmentectomy + diaphragm resection + colectomy	NA	NA
Nawabi[16]	19	Female	abdominal pain	abdominal mass	Left	＞10cm	NA	NA	elevated	elevated	Normal	Normal	CT	Y	0.8	vimentin	Extended left hepatectomy + colectomy + adjuvant chemotherapy	0	36month
Park[17]	60	Female	others	NA	Right	＞10cm	Normal	Normal	elevated	Normal	Normal	Normal	CT	Y		vimentin	right hemi-hepatectomy+partial resection of the parietal peritoneum of the anterior abdominal wall and diaphragm	1	Died 2 months post-op
Jiang[18]	47	Male	abdominal pain	NA	Right	＞10cm	NA	NA	elevated	NA	HBV	Y	CT	Y	0.3	vimentin	Right hepatectomy	0	Alive 3 months post-op
Tamang[19]	50	Male	abdominal pain		Right	<10cm	NA	NA	NA	NA	HBV	Y	CT	N		vimentin	PVE	1	Died 2 months post-op
Husney[20]	54	Male	abdominal pain	hepatomegaly	Right	<10cm	NA	NA	NA	elevated	HCV	NO	CT	N		vimentin	NO	1	Died shortly after onset
Amrutha[21]	61	Male	others	hepatomegaly	NA	<10cm	A	A	NA	NA	NA	Y	CT	Y	0.15	vimentin	NA	NA	NA
Yu L[22]	70	Male	others	NA	Right	<10cm	Normal	Normal	elevated	Normal	N	Normal	CT	Y	0.2	vimentin	Palliative chemotherapy	1	Died 4 months after treatment
Zhang J[23]	62	Male	abdominal pain	NO	Right	<10cm	NA	NA	elevated	NA	HBV	Y	CT	Y	0.2		Partial hepatectomy + adjuvant chemotherapy	0	Alive 3 months post-op
Di QY[24]	76	Male	abdominal pain	NA	Right	>10cm	NA	NA	NA	Normal	N	Normal	CT	N	0.3	SATB2	right hemihepatectomy+adjuvant capecitabine monotherapy+TACE	1	Recurred 48 days post-op, died 3 months post-op
Wagh MS[2]	60	Male	abdominal pain	NA	Right	>10cm	NA	NA	NA	NA	Normal	Normal	CT	N		SATB2	Right hepatectomy with en bloc resection of involved diaphragm+ifosfamide, adriamycin, and cisplatin and cisplatin	0	Alive 75 days after discharge
Xie Tingting[25]	56	Male	abdominal pain	abdominal mass	Left	>10cm	Normal	Normal	NA	Normal	HBV	NA	CT	Y			surgery resect	1	Died 3 months post-op
Qian Youwen[26]	54	Female	NA	NA	Right	>10cm	Normal	Normal	Normal	Normal	Normal	Normal	CT	Y	0.5	vimenti+SATB2	Surgery + TACE + Sorafenib	1	Deceased 8 months post-op	TP53/KRAS
Yang C[27]	61	Female	NA	NA	Right	<10cm	NA	NA	NA	Normal	HBV	Normal	CT	N	0.1	vimenti+SATB2	Surgical resection + chemotherapy + lenvatinib + thymosin	1	Recurred 7 months post-op, died 8.5 months post-op
Zhou H	79	Male	abdominal pain	hepatomegaly	Right	>10cm	NA	NA	NA	Normal	N	Normal		N	0.3	SATB2 ,CD163	Surgical resection +TACE	1	Recurred 1.5 months post-op, died 3.5 months post-op
This case	67	Male	abdominal pain	NA	Left	<10cm	Normal	Normal	elevated（normalized postoperative）	Normal	HBV	Y	CT	N	0.9	vimenti+SATB2	Left hepatic lobectomy + TACE + adjuvant chemotherapy + sorafenib	0	No recurrence 12 months post-op	TP53/KRAS
Note：HBV: Hepatitis B virus; HCV: Hepatitis C virus; TACE ; PVE: Portal vein embolization NA：not available

## Sheet: Sheet3
Author	Age	Sex	symptoms	location	size	ALP	AFP	Hepatitis	Cirrhosis	calcification	Ki67	other	Definitive Treatment	survival
Maynard[7]	61	Male	abdominal pain	Right	＞10cm	elevated	NA	NA	Y	NA	NA		autopsy	Died within 3 weeks of presentation
Sumiyoshi[8]	52	Male	others	Right	Intrahepatic	elevated	NA	NA	Y	NA	NA		autopsy	Died around 7 weeks after presentation
von Hochstette[9]	71	Male	abdominal pain	Left	＞10cm	elevated	NA	NA	Normal	NA	NA		surgery resect	Recurred 7 weeks post-op, died 2 months post-op
Craig[10]	73	Male	NA	NA	NA	NA	NA	NA	NA	NA	NA		NA	NA
Liony[11]	75	Male	NA	NA	NA	NA	NA	HBV	Y	NA	NA		NA	Succumbed rapidly after diagnosis
Kitayam[12]	67	Male	abdominal mass	Right	<10cm	Normal	Normal	HCV	Y	Y	NA	vimentin	TAC	dead
Govender[13]	72	Male	abdominal pain	Both	＞10cm	elevated	NA	Normal	Normal	NA	NA		autopsy	Died 4 months after onset
Boldt[14]	72	Male	abdominal pain	Right	＞10cm	elevated	Normal	Normal	Normal	Y	0.3		autopsy	Died 1 week after onset
Krishnamurthy[15]	45	Male	abdominal pain	Right	＞10cm	elevated	Normal	Normal	Normal	Y			Hepatic trisegmentectomy + diaphragm resection + colectomy	NA
Nawabi[16]	19	Female	abdominal pain	Left	＞10cm	elevated	elevated	Normal	Normal	Y	0.8	vimentin	Extended left hepatectomy + colectomy + adjuvant chemotherapy	alive 36month
Park[17]	60	Female	others	Right	＞10cm	elevated	Normal	Normal	Normal	Y		vimentin	right hemi-hepatectomy+partial resection of the parietal peritoneum of the anterior abdominal wall and diaphragm	Died 2 months post-op
Jiang[18]	47	Male	abdominal pain	Right	＞10cm	elevated	NA	HBV	Y	Y	0.3	vimentin	Right hepatectomy	Alive 3 months post-op
Tamang[19]	50	Male	abdominal pain	Right	<10cm	NA	NA	HBV	Y	N		vimentin	PVE	Died 2 months post-op
Husney[20]	54	Male	abdominal pain	Right	<10cm	NA	elevated	HCV	NO	N		vimentin	NO	Died shortly after onset
Amrutha[21]	61	Male	others	NA	<10cm	NA	NA	NA	Y	Y	0.15	vimentin	NA	NA
Yu L[22]	70	Male	others	Right	<10cm	elevated	Normal	N	Normal	Y	0.2	vimentin	Palliative chemotherapy	Died 4 months after treatment
Zhang J[23]	62	Male	abdominal pain	Right	<10cm	elevated	NA	HBV	Y	Y	0.2		Partial hepatectomy + adjuvant chemotherapy	Alive 3 months post-op
Di QY[24]	76	Male	abdominal pain	Right	>10cm	NA	Normal	N	Normal	N	0.3	SATB2	right hemihepatectomy+adjuvant capecitabine monotherapy+TACE	Recurred 48 days post-op, died 3 months post-op
Wagh MS[2]	60	Male	abdominal pain	Right	>10cm	NA	NA	Normal	Normal	N		SATB2	Right hepatectomy with en bloc resection of involved diaphragm+ifosfamide, adriamycin, and cisplatin and cisplatin	Alive 75 days after discharge
Xie Tingting[25]	56	Male	abdominal pain	Left	>10cm	NA	Normal	HBV	NA	Y			surgery resect	Died 3 months post-op
Qian Youwen[26]	54	Female	NA	Right	>10cm	Normal	Normal	Normal	Normal	Y	0.5	vimenti+SATB2	Surgery + TACE + Sorafenib	Deceased 8 months post-op
Yang C[27]	61	Female	NA	Right	<10cm	NA	Normal	HBV	Normal	N	0.1	vimenti+SATB2	Surgical resection + chemotherapy + lenvatinib + thymosin	Recurred 7 months post-op, died 8.5 months post-op
Zhou H	79	Male	abdominal pain	Right	>10cm	NA	Normal	N	Normal	N	0.3	SATB2 ,CD163	Surgical resection +TACE	Recurred 1.5 months post-op, died 3.5 months post-op
Jiang, L	66	Female	abdominal pain	Right	NA	NA	Normal	N	NA	Y	0.6	vimenti+EMA+S100(+)	liver transplantation+chemotherapy	Recurrence 6 month post-op
Liu, Y	65	Male	abdominal bloating and pain	Right	NA	NA	NA	NA	NA	Y	NA	STAB2(+),CK/AFP(-)	NO	NA
This case	67	Male	abdominal pain	Left	<10cm	elevated	Normal	HBV	Y	N	0.9	vimenti+SATB2	Left hepatic lobectomy + TAC + adjuvant chemotherapy + sorafenib	No recurrence 12 months post-op
Note：HBV: Hepatitis B virus; HCV: Hepatitis C virus; TACE ; PVE: Portal vein embolization NA：not available

## Sheet: Sheet6
Author	Definitive Treatment	survival
Maynard	autopsy	Died within 3 weeks of presentation
Sumiyoshi	autopsy	Died around 7 weeks after presentation
von Hochstette	surgery resect	Recurred 7 weeks post-op, died 2 months post-op
Craig	NA	NA
Liony	NA	Succumbed rapidly after diagnosis
Kitayam	TAC	dead
Govender	autopsy	Died 4 months after onset
Boldt	autopsy	Died 1 week after onset
Krishnamurthy	Hepatic trisegmentectomy + diaphragm resection + colectomy	NA
Nawabi	Extended left hepatectomy + colectomy + adjuvant chemotherapy	alive 36month
Park	right hemi-hepatectomy+partial resection of the parietal peritoneum of the anterior abdominal wall and diaphragm	Died 2 months post-op
Jiang	Right hepatectomy	Alive 3 months post-op
Tamang	PVE	Died 2 months post-op
Husney	NO	Died shortly after onset
Janaki	NA	NA
Yu Lu	Palliative chemotherapy	Died 4 months after treatment
Zhang J	Partial hepatectomy + adjuvant chemotherapy	Alive 3 months post-op
Di QY	right hemihepatectomy+adjuvant capecitabine monotherapy+TACE	Recurred 48 days post-op, died 3 months post-op
Wagh MS	Right hepatectomy with en bloc resection of involved diaphragm+ifosfamide, adriamycin, and cisplatin and cisplatin	Alive 75 days after discharge
Xie Tingting	surgery resect	Died 3 months post-op
Qian Youwen	Surgery + TACE + Sorafenib	Deceased 8 months post-op
Yang C	Surgical resection + chemotherapy + lenvatinib + thymosin	Recurred 7 months post-op, died 8.5 months post-op
Zhou H	Surgical resection +TACE	Recurred 1.5 months post-op, died 3.5 months post-op
Jiang, L	liver transplantation+chemotherapy	Recurrence 6 month post-op
Liu, Y	NO	NA
This case	Left hepatic lobectomy + TAC + adjuvant chemotherapy + sorafenib	No recurrence 13 months post-op
